# Supplementary material for: A sensitive and affordable multiplex RT-qPCR assay for SARS-CoV-2 detection
Source: PLoS Biol. 2020 Dec 15;18(12):e3001030. doi: 10.1371/journal.pbio.3001030 (PMC7771873; doi:10.1371/journal.pbio.3001030)
Supplement: S1 Data — (XLSX) [file pbio.3001030.s014.xlsx]

## Sheet: Table_2
per oligo	Anywhere									In 5 most 3' nt
oligo	any_differences	Count	Frequency	any_mismatch	Count	Frequency	any_deletion	Count	Frequency	any_differences	Count	Frequency	any_mismatch	Count	Frequency	any_deletion	Count	Frequency
E_Sarbeco-F1	FALSE	97683	0.998988	FALSE	97683	0.998988	FALSE	97782	1	FALSE	97776	0.999939	FALSE	97776	0.999939	FALSE	97782	1
	TRUE	99	0.00101246	TRUE	99	0.00101246	TRUE	0	0	TRUE	6	6.1361e-05	TRUE	6	6.1361e-05	TRUE	0	0
E_Sarbeco-P1	FALSE	97662	0.998773	FALSE	97662	0.998773	FALSE	97779	0.999969	FALSE	97773	0.999908	FALSE	97774	0.999918	FALSE	97779	0.999969
	TRUE	120	0.00122722	TRUE	120	0.00122722	TRUE	3	3.06805e-05	TRUE	9	9.20415e-05	TRUE	8	8.18146e-05	TRUE	3	3.06805e-05
E_Sarbeco-R2	FALSE	97744	0.999611	FALSE	97745	0.999622	FALSE	97780	0.99998	FALSE	97780	0.99998	FALSE	97781	0.99999	FALSE	97781	0.99999
	TRUE	38	0.00038862	TRUE	37	0.000378393	TRUE	2	2.04537e-05	TRUE	2	2.04537e-05	TRUE	1	1.02268e-05	TRUE	1	1.02268e-05
2019-nCoV_N1-F	FALSE	97503	0.997147	FALSE	97504	0.997157	FALSE	97781	0.99999	FALSE	97749	0.999663	FALSE	97749	0.999663	FALSE	97782	1
	TRUE	279	0.00285329	TRUE	278	0.00284306	TRUE	1	1.02268e-05	TRUE	33	0.000337485	TRUE	33	0.000337485	TRUE	0	0
2019-nCoV_N1-P	FALSE	96034	0.982123	FALSE	96034	0.982123	FALSE	97782	1	FALSE	97726	0.999427	FALSE	97726	0.999427	FALSE	97782	1
	TRUE	1748	0.0178765	TRUE	1748	0.0178765	TRUE	0	0	TRUE	56	0.000572703	TRUE	56	0.000572703	TRUE	0	0
2019-nCoV_N1-R	FALSE	97458	0.996687	FALSE	97458	0.996687	FALSE	97782	1	FALSE	97661	0.998763	FALSE	97661	0.998763	FALSE	97782	1
	TRUE	324	0.00331349	TRUE	324	0.00331349	TRUE	0	0	TRUE	121	0.00123745	TRUE	121	0.00123745	TRUE	0	0
2019-nCoV_N2-F	FALSE	97440	0.996502	FALSE	97440	0.996502	FALSE	97782	1	FALSE	97632	0.998466	FALSE	97632	0.998466	FALSE	97782	1
	TRUE	342	0.00349758	TRUE	342	0.00349758	TRUE	0	0	TRUE	150	0.00153402	TRUE	150	0.00153402	TRUE	0	0
2019-nCoV_N2-P	FALSE	97461	0.996717	FALSE	97462	0.996727	FALSE	97781	0.99999	FALSE	97774	0.999918	FALSE	97774	0.999918	FALSE	97782	1
	TRUE	321	0.00328281	TRUE	320	0.00327259	TRUE	1	1.02268e-05	TRUE	8	8.18146e-05	TRUE	8	8.18146e-05	TRUE	0	0
2019-nCoV_N2-R	FALSE	96615	0.988065	FALSE	96615	0.988065	FALSE	97782	1	FALSE	97767	0.999847	FALSE	97767	0.999847	FALSE	97782	1
	TRUE	1167	0.0119347	TRUE	1167	0.0119347	TRUE	0	0	TRUE	15	0.000153402	TRUE	15	0.000153402	TRUE	0	0
per assay	Anywhere									In 5 most 3' nt
assay	any_differences	Count	Frequency	any_mismatch	Count	Frequency	any_deletion	Count	Frequency	any_differences	Count	Frequency	any_mismatch	Count	Frequency	any_deletion	Count	Frequency
E_Sarbeco	FALSE	97525	0.997372	FALSE	97526	0.997382	FALSE	97777	0.999949	FALSE	97774	0.999918	FALSE	97775	0.999928	FALSE	97781	0.99999
	TRUE	257	0.0026283	TRUE	256	0.00261807	TRUE	5	5.11342e-05	TRUE	8	8.18146e-05	TRUE	7	7.15878e-05	TRUE	1	1.02268e-05
2019-nCoV_N1	FALSE	95442	0.976069	FALSE	95443	0.976079	FALSE	97781	0.99999	FALSE	97628	0.998425	FALSE	97628	0.998425	FALSE	97782	1
	TRUE	2340	0.0239308	TRUE	2339	0.0239206	TRUE	1	1.02268e-05	TRUE	154	0.00157493	TRUE	154	0.00157493	TRUE	0	0
2019-nCoV_N2	FALSE	96002	0.981796	FALSE	96003	0.981806	FALSE	97781	0.99999	FALSE	97617	0.998313	FALSE	97617	0.998313	FALSE	97782	1
	TRUE	1780	0.0182038	TRUE	1779	0.0181935	TRUE	1	1.02268e-05	TRUE	165	0.00168743	TRUE	165	0.00168743	TRUE	0	0

## Sheet: Fig_1D
	RdE-RP		N1E-RP		N2E-RP
	E	RdRp	E	N1	E	N2
Expt 1	21.6838	26.753	20.2764	22.2338	20.8186	20.8186
Expt 2	21.8204	27.1073	21.2928	22.284	20.8281	21.4681
mean	21.7521	26.9301	20.7846	22.2589	20.8233	21.1433
stdev	0.0966379	0.250528	0.718703	0.0354968	0.00668216	0.45923
	TaqPath - Technical triplicates
	ORF1ab	S	N
	21.687	22.4162	22.0516
	21.842	22.6533	22.2306
	21.7246	22.4255	22.1805
mean	21.7512	22.4983	22.1542
stdev	0.0808512	0.134286	0.0923456
	RdRp	E	N1	E	N2	E	ORF1ab	S	N
mean	26.9301	21.7521	22.2589	20.7846	21.1433	20.8233	21.7512	22.4983	22.1542
stdev	0.250528	0.0966379	0.0354968	0.718703	0.45923	0.00668216
RdRp Cq difference:		5.17802	4.67122	6.14552	5.78679	6.10679	5.17892	4.43178	4.77588
fold difference:		36.2025	25.4786	70.7921	55.2075	68.9172	36.2251	21.5824	27.3958
average fold diff:		42.7251

## Sheet: Fig_2A
Data from S1 Table
N1 (N1E-RP)					E (N1E-RP)
	replicates	mean	SD			replicates	mean	SD
RNA 1	35.8682	35.8682	#DIV/0!		RNA 1	Undetermined	#DIV/0!	#DIV/0!
RNA 1	Undetermined				RNA 1	Undetermined
RNA 1	Undetermined				RNA 1	Undetermined
RNA 10	33.4937	34.2867	0.733455		RNA 10	36.262	36.262	#DIV/0!
RNA 10	34.4258				RNA 10	Undetermined
RNA 10	34.9407				RNA 10	Undetermined
RNA 50	31.4185	31.6168	0.688761		RNA 50	33.6013	33.7272	1.43604
RNA 50	31.049				RNA 50	35.222
RNA 50	32.383				RNA 50	32.3582
RNA 100	30.2967	30.0412	0.62995		RNA 100	31.3715	31.813	0.795086
RNA 100	30.5032				RNA 100	32.7309
RNA 100	29.3236				RNA 100	31.3367
RNA 1,000	26.4865	26.6248	0.141713		RNA 1,000	27.9792	27.8696	0.126671
RNA 1,000	26.6183				RNA 1,000	27.7309
RNA 1,000	26.7697				RNA 1,000	27.8986
RNA 10,000	22.8318	23.1659	0.290888		RNA 10,000	24.257	24.4761	0.246638
RNA 10,000	23.3627				RNA 10,000	24.7432
RNA 10,000	23.3033				RNA 10,000	24.428
N1 (N1E-RP)					E (N1E-RP)
	mean	SD				mean	SD
1	35.8682				1
10	34.2867	0.733455			10	36.262
50	31.6168	0.688761			50	33.7272	1.43604
100	30.0412	0.62995			100	31.813	0.795086
1000	26.6248	0.141713			1000	27.8696	0.126671
10000	23.1659	0.290888			10000	24.4761	0.246638
N2 (N2E-RP)					E (N2E-RP)
	replicates	mean	SD			replicates	mean	SD
RNA 1	38.722	38.722	#DIV/0!		RNA 1	Undetermined	36.6403	#DIV/0!
RNA 1	Undetermined				RNA 1	36.6403
RNA 1	Undetermined				RNA 1	Undetermined
RNA 10	37.3372	37.1634	0.245861		RNA 10	35.253	35.4123	0.461797
RNA 10	Undetermined				RNA 10	35.9327
RNA 10	36.9895				RNA 10	35.0513
RNA 50	33.7394	34.4746	0.672268		RNA 50	33.372	33.4863	0.318331
RNA 50	34.6263				RNA 50	33.2409
RNA 50	35.058				RNA 50	33.846
RNA 100	33.9885	33.9279	0.121878		RNA 100	32.8366	32.7256	0.393383
RNA 100	34.0076				RNA 100	33.0515
RNA 100	33.7876				RNA 100	32.2886
RNA 1,000	30.4894	30.3537	0.315272		RNA 1,000	28.7093	28.9926	0.492019
RNA 1,000	29.9933				RNA 1,000	28.7077
RNA 1,000	30.5784				RNA 1,000	29.5607
RNA 10,000	26.6281	26.7359	0.12919		RNA 10,000	25.5044	25.5666	0.112325
RNA 10,000	26.8791				RNA 10,000	25.6963
RNA 10,000	26.7005				RNA 10,000	25.4992
N2 (N2E-RP)					E (N2E-RP)
	mean	SD				mean	SD
1	38.722				1	36.6403
10	37.1634	0.245861			10	35.4123	0.461797
50	34.4746	0.672268			50	33.4863	0.318331
100	33.9279	0.121878			100	32.7256	0.393383
1000	30.3537	0.315272			1000	28.9926	0.492019
10000	26.7359	0.12919			10000	25.5666	0.112325

## Sheet: Fig_2B
Data from S2 Table
N1 (N1E-RP)						E (N1E-RP)
	replicates	mean	SD				replicates	mean	SD
undiluted	22.53	22.5896	0.220678			undiluted	21.3108	21.348	0.0361929
undiluted	22.834					undiluted	21.3831
undiluted	22.4049					undiluted	21.35
10^-1	26.4635	26.1524	0.271414			10^-1	24.7689	24.5205	0.215678
10^-1	26.0294					10^-1	24.3808
10^-1	25.9642					10^-1	24.4118
10^-2	29.4166	29.5455	0.278535			10^-2	27.9688	27.9447	0.095362
10^-2	29.8651					10^-2	28.0257
10^-2	29.3547					10^-2	27.8396
10^-3	32.2121	32.8269	0.63411			10^-3	31.345	31.4633	0.105556
10^-3	32.7899					10^-3	31.4972
10^-3	33.4787					10^-3	31.5478
10^-4	37.1941	37.1777	0.0231931			10^-4	34.223	35.0431	0.733055
10^-4	Undetermined					10^-4	35.2718
10^-4	37.1613					10^-4	35.6346
N1 (N1E-RP)						E (N1E-RP)
	mean	SD					mean	SD
1	22.5896	0.220678				1	21.348	0.0361929
0.1	26.1524	0.271414				0.1	24.5205	0.215678
0.01	29.5455	0.278535				0.01	27.9447	0.095362
0.001	32.8269	0.63411				0.001	31.4633	0.105556
0.0001	37.1777	0.0231931				0.0001	35.0431	0.733055
N2 (N2E-RP)						E (N2E-RP)
	replicates	mean	SD				replicates	mean	SD
undiluted	23.0807	23.2545	0.152137			undiluted	21.9977	22.1243	0.11444
undiluted	23.3637					undiluted	22.2204
undiluted	23.319					undiluted	22.1548
10^-1	26.7639	26.6221	0.152957			10^-1	25.4762	25.3998	0.0873419
10^-1	26.6423					10^-1	25.4187
10^-1	26.46					10^-1	25.3046
10^-2	29.9513	29.9598	0.175154			10^-2	28.7848	28.7412	0.150666
10^-2	29.789					10^-2	28.5735
10^-2	30.139					10^-2	28.8652
10^-3	33.5556	33.9506	0.743086			10^-3	32.407	32.4352	0.140538
10^-3	34.8078					10^-3	32.5877
10^-3	33.4885					10^-3	32.3109
10^-4	37.2119	36.7173	0.429381			10^-4	36.3423	38.0087	2.35665
10^-4	36.5004					10^-4	Undetermined
10^-4	36.4397					10^-4	39.6751
N2 (N2E-RP)						E (N2E-RP)
	mean	SD					mean	SD
1	23.2545	0.152137				1	22.1243	0.11444
0.1	26.6221	0.152957				0.1	25.3998	0.0873419
0.01	29.9598	0.175154				0.01	28.7412	0.150666
0.001	33.9506	0.743086				0.001	32.4352	0.140538
0.0001	36.7173	0.429381				0.0001	38.0087	2.35665

## Sheet: Fig_2C
	Data from S3 Table
Log10 dPCR	In stocks	In reaction	N1E-RP		N2E-RP
Copies/ml	Copies/ml	Copies	N1	E	N2	E
2.3	199.526	3.99052	35.69	34.55	35.66	35.88
3.3	1995.26	39.9052	32.26	31.62	32.7	31.8
4.3	19952.6	399.052	29.77	28.94	29.56	28.82
4.3	19952.6	399.052	29.72	28.98	29.58	29.14
5.3	199526	3990.52	26.18	25.42	26.2	25.44
	200 µl of stocks used per extraction
	RNA eluted in 50ul
	5 µl added to reaction, so 10% of total
	copies per reaction = (stock copies/ml)/5*0.1

## Sheet: Fig_3A
	Data from Table 1 and S4 Table
	Positive	Inconclusive	Negative
TaqPath	23	2	83
N1E-RP	25	0	83
N2E-RP	25	1	82

## Sheet: Fig_3B
	Data from Table 1 and S4 Table
	N1E-RP		N2E-RP		TaqPath
	N1	E	N2	E	N	Orf1ab	S
P5	19.3269	18.1916	18.1615	17.5025	20.0912	20.031	20.7306
P6	21.5546	19.8996	20.2778	20.2699	22.7987	22.0359	22.7829
P7	25.0919	23.4058	23.9738	22.8497	25.9422	25.6449	26.2691
P8	26.0899	25.2586	24.9156	24.5582	27.0047	27.1937	27.8982
P11	37.9819	35.3263	UD	33.9544	UD	39.4218	UD
P12	UD	UD	38.0287	34.8083	UD	UD	UD
P13	20.7641	19.5408	19.7334	18.9436	21.3526	21.8534	22.4132
P15	27.0645	24.94	25.4326	24.3653	27.4963	26.7293	27.2984
P17	16.0838	17.2257	16.9252	16.849	16.0647	17.0186	18.4613
P18	31.0982	29.1721	30.2763	29.1969	31.5424	30.7122	31.2963
P19	34.0327	31.1337	32.4003	30.2052	33.8682	33.7137	35.2206
P44	34.2589	31.9457	33.4197	32.5551	32.7704	34.7606	33.1249
P52	25.9503	24.696	25.631	25.3498	24.5543	25.0792	25.1434
P53	36.9587	37.1897	36.9269	37.7682	UD	UD	UD
P58	33.383	32.3943	34.0731	33.6475	33.2943	37.4937	34.8876
P66	29.8603	29.4518	30.7243	30.513	29.4541	30.6823	30.7646
P67	32.6558	31.366	32.6478	32.3941	32.2463	34.8989	33.8113
P75	38.4381	35.6838	39.1998	38.9255	35.4742	UD	UD
P76	22.6887	22.6602	23.039	23.4215	21.9132	22.5455	22.7716
P77	21.4749	21.5981	21.8407	22.3274	21.1595	22.5315	22.3835
P90	25.5827	25.9591	26.0385	26.5588	24.1451	24.705	24.8653
P92	17.5065	16.251	17.2391	16.7938	17.2807	16.9688	17.1015
P98	21.5023	20.3922	21.2864	20.9022	20.7326	20.434	21.3301
P100	18.2437	18.9214	18.6802	19.4419	17.9105	18.0525	18.6941
P105	24.7544	25.2318	25.2589	25.8528	25.9543	26.1056	26.4228
P107	33.9031	32.4329	34.088	33.0438	32.2881	33.965	32.7359

## Sheet: Fig_4A,B
	Data from Table 1 and S4 Table
	Ordered low to high by RPP30 Cq value (N1E-RP assay)
	N1E-RP	N2E-RP
	RPP30	RPP30
P17	20.1381	22.1823	positive
	20.2705	20.2965
	20.3538	20.3217
P92	20.3563	20.4927	positive
	21.3224	21.1576
P100	21.5112	21.9937	positive
P5	21.5659	22.2336	positive
	21.6204	21.4958
	21.6458	21.6775
P107	21.7597	21.7075	positive
	22.1832	21.988
P66	22.5405	22.5317	positive
	22.6099	22.4913
	22.7806	22.892
	22.8126	22.4899
	22.8281	22.5916
	22.9069	22.8929
P13	22.9513	23.2819	positive
	23.0033	22.7678
	23.007	23.4284
	23.0074	22.7416
	23.0959	22.9929
	23.1184	22.7678
	23.2315	23.1459
P90	23.319	23.2653	positive
	23.4078	23.5388
P6	23.462	24.6357	positive
	23.5302	23.3106
	23.6045	23.6984
	23.6118	23.5497
P98	23.6199	23.1964	positive
	23.7725	24.0517
P77	23.8972	23.9812	positive
P44	24.1585	23.9637	positive
	24.3716	24.1351
	24.4946	24.368
	24.509	24.4796
	24.5094	24.282
	24.594	24.4656
	24.5982	24.6348
	24.6662	24.4306
	24.6689	24.4534
	24.7051	24.5875
	24.7214	24.8327
	24.7292	24.4599
	24.8067	24.6778
	24.8283	24.554
P67	24.9546	25.2548	positive
	25.1839	24.9867
	25.2299	25.5481
	25.5632	25.251
	25.6067	26.314
P105	25.6096	25.3279	positive
	25.6363	25.0855
P15	25.7091	26.3802	positive
P76	25.7669	25.1164	positive
	25.7796	25.6554
P53	25.7887	25.4253	N1E and N2E positive (TaqPath negative)
	25.8934	25.7456
	26.3435	26.3606
P7	26.3614	27.004	positive
	26.4545	26.9198
	26.4879	26.5742
	26.5203	26.5976
P75	26.6494	26.3134	N1E and N2E positive (TaqPath inconclusive)
	26.6703	26.6019
	26.8061	26.6512
	26.8107	26.8573
P19	26.8603	28.0794	positive
	26.9941	26.841
	27.0187	26.3124
P8	27.0983	27.691	positive
	27.1438	27.0572
P52	27.204	26.658	positive
P4	27.295	28.3038
P12	27.2959	27.8396	N2E positive (N1E and TaqPath negative)
P10	27.5915	28.4834
	27.6998	27.3537
P14	27.7416	28.4345
P16	27.7558	28.2939
	27.9391	27.6742
P1	28.1703	28.82
	28.2119	28.1297
P9	28.2666	28.4491
	28.3276	28.3982
	28.3415	28.3964
	28.4186	27.9004
	28.9438	28.6412
P3	29.0363	29.889
P18	29.4007	30.1716	positive
	29.5312	29.7555
	29.5663	29.2778
	29.6163	29.3236
	29.7668	30.0961
	29.8293	29.9817
	30.1591	29.4191
P11	30.624	31.1132	N1E positive (N2E and TaqPath inconclusive)
	30.6265	30.7474
P58	30.6489	30.1037	positive
	30.6491	30.6414
	30.6702	30.5704
	30.7059	30.5301
	31.2559	31.1425
	31.2887	31.4177
	31.5873	31.1108
	31.6666	31.5395
P2	31.944	32.3501
	32.1271	31.7101
Cq minimum	20.1381	20.2965
Cq maximum	32.1271	32.3501
Cq difference	11.989	12.0536
fold difference	4064.89	4251.04

## Sheet: Fig_4C
	Data from Table 1 and S4 Table
	N1E-RP			N2E-RP
	RPP30	N1	E	RPP30	N2	E		Fig_4C					Supplementary
P5	21.5659	19.3269	18.1916	22.2336	18.1615	17.5025
P6	23.462	21.5546	19.8996	24.6357	20.2778	20.2699
P7	26.3614	25.0919	23.4058	27.004	23.9738	22.8497
P8	27.0983	26.0899	25.2586	27.691	24.9156	24.5582
P11	30.624	37.9819	35.3263	31.1132		33.9544
P12	27.2959			27.8396	38.0287	34.8083
P13	22.9513	20.7641	19.5408	23.2819	19.7334	18.9436
P15	25.7091	27.0645	24.94	26.3802	25.4326	24.3653
P17	20.1381	16.0838	17.2257	22.1823	16.9252	16.849
P18	29.4007	31.0982	29.1721	30.1716	30.2763	29.1969
P19	26.8603	34.0327	31.1337	28.0794	32.4003	30.2052
P44	24.1585	34.2589	31.9457	23.9637	33.4197	32.5551
P52	27.204	25.9503	24.696	26.658	25.631	25.3498
P53	25.7887	36.9587	37.1897	25.4253	36.9269	37.7682
P58	30.6489	33.383	32.3943	30.1037	34.0731	33.6475
P66	22.5405	29.8603	29.4518	22.5317	30.7243	30.513		Supplementary					Supplementary
P67	24.9546	32.6558	31.366	25.2548	32.6478	32.3941
P75	26.6494	38.4381	35.6838	26.3134	39.1998	38.9255
P76	25.7669	22.6887	22.6602	25.1164	23.039	23.4215
P77	23.8972	21.4749	21.5981	23.9812	21.8407	22.3274
P90	23.319	25.5827	25.9591	23.2653	26.0385	26.5588
P92	20.3563	17.5065	16.251	20.4927	17.2391	16.7938
P98	23.6199	21.5023	20.3922	23.1964	21.2864	20.9022
P100	21.5112	18.2437	18.9214	21.9937	18.6802	19.4419
P105	25.6096	24.7544	25.2318	25.3279	25.2589	25.8528
P107	21.7597	33.9031	32.4329	21.7075	34.088	33.0438

## Sheet: Fig_4D
	Data from Table 1 and S4 Table
	N1E-RP				Normalisation to worst (max RPP30)						N2E-RP				Normalisation to worst (max RPP30)
	N1	E	RPP30		ΔCq RPP30	N1	E				N2	E	RPP30		ΔCq RPP30	N2	E
P5	19.3269	18.1916	21.5659		10.5612	29.8881	28.7528			P5	18.1615	17.5025	22.2336		10.1165	28.278	27.619
P6	21.5546	19.8996	23.462		8.6651	30.2197	28.5647			P6	20.2778	20.2699	24.6357		7.7144	27.9922	27.9843
P7	25.0919	23.4058	26.3614		5.7657	30.8576	29.1715			P7	23.9738	22.8497	27.004		5.3461	29.3199	28.1958
P8	26.0899	25.2586	27.0983		5.0288	31.1187	30.2874			P8	24.9156	24.5582	27.691		4.6591	29.5747	29.2173
P11	37.9819	35.3263	30.624		1.5031	39.485	36.8294			P11		33.9544	31.1132		1.2369	1.2369	35.1913
P12			27.2959							P12	38.0287	34.8083	27.8396		4.5105	42.5392	39.3188
P13	20.7641	19.5408	22.9513		9.1758	29.9399	28.7166			P13	19.7334	18.9436	23.2819		9.0682	28.8016	28.0118
P15	27.0645	24.94	25.7091		6.418	33.4825	31.358			P15	25.4326	24.3653	26.3802		5.9699	31.4025	30.3352
P17	16.0838	17.2257	20.1381		11.989	28.0728	29.2147			P17	16.9252	16.849	22.1823		10.1678	27.093	27.0168
P18	31.0982	29.1721	29.4007		2.7264	33.8246	31.8985			P18	30.2763	29.1969	30.1716		2.1785	32.4548	31.3754
P19	34.0327	31.1337	26.8603		5.2668	39.2995	36.4005			P19	32.4003	30.2052	28.0794		4.2707	36.671	34.4759
P44	34.2589	31.9457	24.1585		7.9686	42.2275	39.9143			P44	33.4197	32.5551	23.9637		8.3864	41.8061	40.9415
P52	25.9503	24.696	27.204		4.9231	30.8734	29.6191			P52	25.631	25.3498	26.658		5.6921	31.3231	31.0419
P53	36.9587	37.1897	25.7887		6.3384	43.2971	43.5281			P53	36.9269	37.7682	25.4253		6.9248	43.8517	44.693
P58	33.383	32.3943	30.6489		1.4782	34.8612	33.8725			P58	34.0731	33.6475	30.1037		2.2464	36.3195	35.8939
P66	29.8603	29.4518	22.5405		9.5866	39.4469	39.0384			P66	30.7243	30.513	22.5317		9.8184	40.5427	40.3314
P67	32.6558	31.366	24.9546		7.1725	39.8283	38.5385			P67	32.6478	32.3941	25.2548		7.0953	39.7431	39.4894
P75	38.4381	35.6838	26.6494		5.4777	43.9158	41.1615			P75	39.1998	38.9255	26.3134		6.0367	45.2365	44.9622
P76	22.6887	22.6602	25.7669		6.3602	29.0489	29.0204			P76	23.039	23.4215	25.1164		7.2337	30.2727	30.6552
P77	21.4749	21.5981	23.8972		8.2299	29.7048	29.828			P77	21.8407	22.3274	23.9812		8.3689	30.2096	30.6963
P90	25.5827	25.9591	23.319		8.8081	34.3908	34.7672			P90	26.0385	26.5588	23.2653		9.0848	35.1233	35.6436
P92	17.5065	16.251	20.3563		11.7708	29.2773	28.0218			P92	17.2391	16.7938	20.4927		11.8574	29.0965	28.6512
P98	21.5023	20.3922	23.6199		8.5072	30.0095	28.8994			P98	21.2864	20.9022	23.1964		9.1537	30.4401	30.0559
P100	18.2437	18.9214	21.5112		10.6159	28.8596	29.5373			P100	18.6802	19.4419	21.9937		10.3564	29.0366	29.7983
P105	24.7544	25.2318	25.6096		6.5175	31.2719	31.7493			P105	25.2589	25.8528	25.3279		7.0222	32.2811	32.875
P107	33.9031	32.4329	21.7597		10.3674	44.2705	42.8003			P107	34.088	33.0438	21.7075		10.6426	44.7306	43.6864
		min	20.1381									min	20.2965
		max	32.1271									max	32.3501
		Minimum and maximum RPP30 Cq values for all 108 patient samples										Minimum and maximum RPP30 Cq values for all 108 patient samples

[truncated: 8 more sheets: Fig_4E, S5_Table, S1A_Fig, S1B_Fig, S2_Fig, S3_Fig, S4_Fig, Fig_P1]
